# Supplementary material for: High-Fat Diet with Normal Caloric Intake Elevates TMA and TMAO Production and Reduces Microbial Diversity in Rats
Source: Nutrients. 2025 Jul 5;17(13):2230. doi: 10.3390/nu17132230 (PMC12252406; doi:10.3390/nu17132230)
Supplement: Supplementary file 1 [file nutrients-17-02230-s001.zip]

Archive with 1 entries (1 files):
- nutrients-3700168-supplementary.pdf
